# Supplementary material for: Interacting partners of Brassica juncea regulator of G-protein signaling protein suggest its role in cell wall metabolism and cellular signaling
Source: Biosci Rep. 2022 Jul 14;42(7):BSR20220302. doi: 10.1042/BSR20220302 (PMC9284343; doi:10.1042/BSR20220302)
Supplement: Supplementary Table S3 [file BSR-2022-0302_supp1.xlsx]

## Sheet: BF_BjuRGS
Table S3: Gene ontology distribution of BjuA.RGS1box+Ct domain interacting proteins, as separated into biological process.
Gene Set Name(NO. Genes)	Description	Category	NO. Genes in Overlap (k)	p value	Ajusted p value	FDR
SMALL_MOLECULE_BIOSYNTHETIC_PROCESS(1859)	GO:0044283-small molecule biosynthetic process, GOslim:biological_process	GO_BP	10	1.17e-05	0.000468	0.00605
AMINE_BIOSYNTHETIC_PROCESS(524)	GO:0009309-amine biosynthetic process, GOslim:biological_process	GO_BP	5	0.0002	0.001722	0.0105
ORGANIC_ACID_METABOLIC_PROCESS(2101)	GO:0006082-organic acid metabolic process, GOslim:biological_process	GO_BP	9	0.000208	0.00166667	0.0105
CATION_TRANSPORT(810)	GO:0006812-cation transport, GOslim:biological_process	GO_BP	6	0.000168	0.00163	0.0105
OXOACID_METABOLIC_PROCESS(2099)	GO:0043436-oxoacid metabolic process, GOslim:biological_process	GO_BP	9	0.000206	0.001344	0.0105
SERINE_FAMILY_AMINO_ACID_METABOLIC_PROCESS(271)	GO:0009069-serine family amino acid metabolic process, GOslim:biological_process	GO_BP	4	0.000183	0.00122	0.0105
MONOVALENT_INORGANIC_CATION_TRANSPORT(245)	GO:0015672-monovalent inorganic cation transport, GOslim:biological_process	GO_BP	4	0.000125	0.00114286	0.0105
CELLULAR_KETONE_METABOLIC_PROCESS(2121)	GO:0042180-cellular ketone metabolic process, GOslim:biological_process	GO_BP	9	0.000223	0.00103	0.0105
SERINE_FAMILY_AMINO_ACID_BIOSYNTHETIC_PROCESS(222)	GO:0009070-serine family amino acid biosynthetic process, GOslim:biological_process	GO_BP	4	8.61e-05	0.000915556	0.0105
CARBOXYLIC_ACID_METABOLIC_PROCESS(2099)	GO:0019752-carboxylic acid metabolic process, GOslim:biological_process	GO_BP	9	0.000206	0.000832	0.0105
CELLULAR_AMINO_ACID_BIOSYNTHETIC_PROCESS(501)	GO:0008652-cellular amino acid biosynthetic process, GOslim:biological_process	GO_BP	5	0.000163	0.000810909	0.0105
SULFUR_AMINO_ACID_BIOSYNTHETIC_PROCESS(309)	GO:0000097-sulfur amino acid biosynthetic process, GOslim:biological_process	GO_BP	4	0.0003	0.001	0.013
SMALL_MOLECULE_METABOLIC_PROCESS(4053)	GO:0044281-small molecule metabolic process, GOslim:biological_process	GO_BP	12	0.000444	0.00136615	0.0175
PROTON_TRANSPORT(147)	GO:0015992-proton transport, GOslim:biological_process	GO_BP	3	0.000507	0.00144857	0.0175
HYDROGEN_TRANSPORT(147)	GO:0006818-hydrogen transport, GOslim:biological_process	GO_BP	3	0.000507	0.001352	0.0175
ION_TRANSPORT(1016)	GO:0006811-ion transport, GOslim:biological_process	GO_BP	6	0.000562	0.001405	0.0182
CARBOXYLIC_ACID_BIOSYNTHETIC_PROCESS(1113)	GO:0046394-carboxylic acid biosynthetic process, GOslim:biological_process	GO_BP	6	0.000904	0.00210824	0.0242
ORGANIC_ACID_BIOSYNTHETIC_PROCESS(1113)	GO:0016053-organic acid biosynthetic process, GOslim:biological_process	GO_BP	6	0.000904	0.00200889	0.0242
GENERATION_OF_PRECURSOR_METABOLITES_AND_ENERGY(730)	GO:0006091-generation of precursor metabolites and energy, GOslim:biological_process	GO_BP	5	0.000896	0.00190316	0.0242
HEXOSE_BIOSYNTHETIC_PROCESS(182)	GO:0019319-hexose biosynthetic process, GOslim:biological_process	GO_BP	3	0.000931	0.001862	0.0242
MONOSACCHARIDE_BIOSYNTHETIC_PROCESS(191)	GO:0046364-monosaccharide biosynthetic process, GOslim:biological_process	GO_BP	3	0.00107	0.0020381	0.0264
CELLULAR_NITROGEN_COMPOUND_BIOSYNTHETIC_PROCESS(800)	GO:0044271-cellular nitrogen compound biosynthetic process, GOslim:biological_process	GO_BP	5	0.00134	0.00243636	0.0302
SULFUR_AMINO_ACID_METABOLIC_PROCESS(465)	GO:0000096-sulfur amino acid metabolic process, GOslim:biological_process	GO_BP	4	0.00136	0.00236522	0.0302
CYSTEINE_METABOLIC_PROCESS(213)	GO:0006534-cysteine metabolic process, GOslim:biological_process	GO_BP	3	0.00145	0.00233333	0.0302
CYSTEINE_BIOSYNTHETIC_PROCESS(210)	GO:0019344-cysteine biosynthetic process, GOslim:biological_process	GO_BP	3	0.0014	0.00232	0.0302
SULFUR_COMPOUND_BIOSYNTHETIC_PROCESS(485)	GO:0044272-sulfur compound biosynthetic process, GOslim:biological_process	GO_BP	4	0.00158	0.00243077	0.0316
REGULATION_OF_PHOSPHORUS_METABOLIC_PROCESS(231)	GO:0051174-regulation of phosphorus metabolic process, GOslim:biological_process	GO_BP	3	0.00183	0.00271111	0.0328
CYTOSKELETON_ORGANIZATION(505)	GO:0007010-cytoskeleton organization, GOslim:biological_process	GO_BP	4	0.00183	0.00261429	0.0328
REGULATION_OF_PHOSPHATE_METABOLIC_PROCESS(231)	GO:0019220-regulation of phosphate metabolic process, GOslim:biological_process	GO_BP	3	0.00183	0.00252414	0.0328
CELLULAR_AMINO_ACID_METABOLIC_PROCESS(880)	GO:0006520-cellular amino acid metabolic process, GOslim:biological_process	GO_BP	5	0.00204	0.00272	0.0352
MICROTUBULE_NUCLEATION(66)	GO:0007020-microtubule nucleation, GOslim:biological_process	GO_BP	2	0.00229	0.00295484	0.0383
CELLULAR_AMINE_METABOLIC_PROCESS(944)	GO:0044106-cellular amine metabolic process, GOslim:biological_process	GO_BP	5	0.00276	0.003375	0.0434
ATP_BIOSYNTHETIC_PROCESS(72)	GO:0006754-ATP biosynthetic process, GOslim:biological_process	GO_BP	2	0.0027	0.00334545	0.0434
PURINE_RIBONUCLEOSIDE_TRIPHOSPHATE_BIOSYNTHETIC_PROCESS(78)	GO:0009206-purine ribonucleoside triphosphate biosynthetic process, GOslim:biological_process	GO_BP	2	0.00315	0.00367059	0.0441
NUCLEOSIDE_TRIPHOSPHATE_BIOSYNTHETIC_PROCESS(79)	GO:0009142-nucleoside triphosphate biosynthetic process, GOslim:biological_process	GO_BP	2	0.00323	0.0036	0.0441
RIBONUCLEOSIDE_TRIPHOSPHATE_BIOSYNTHETIC_PROCESS(78)	GO:0009201-ribonucleoside triphosphate biosynthetic process, GOslim:biological_process	GO_BP	2	0.00315	0.0035	0.0441
PURINE_NUCLEOSIDE_TRIPHOSPHATE_BIOSYNTHETIC_PROCESS(78)	GO:0009145-purine nucleoside triphosphate biosynthetic process, GOslim:biological_process	GO_BP	2	0.00315	0.00340541	0.0441
PHOTOSYSTEM_II_OXYGEN_EVOLVING_COMPLEX_ASSEMBLY(2)	GO:0010270-photosystem II oxygen evolving complex assembly, GOslim:biological_process	GO_BP	1	0.00312	0.0034	0.0441
HEXOSE_METABOLIC_PROCESS(602)	GO:0019318-hexose metabolic process, GOslim:biological_process	GO_BP	4	0.00344	0.00352821	0.0456
ALCOHOL_BIOSYNTHETIC_PROCESS(292)	GO:0046165-alcohol biosynthetic process, GOslim:biological_process	GO_BP	3	0.00352	0.00352	0.0456

## Sheet: MF_BjuRGS
Table S3: Gene ontology distribution of BjuA.RGS1box+Ct domain interacting proteins, as separated into molecular function.
Gene Set Name(NO. Genes)	Description	Category	NO. Genes in Overlap (k)	p value	Ajusted p value	FDR
GERANYLGERANYL_REDUCTASE_ACTIVITY(1)	GO:0045550-geranylgeranyl reductase activity, GOslim:molecular_function	GO_MF	1	0.00208	0.11232	0.0557
ATPASE_ACTIVITY,_COUPLED_TO_TRANSMEMBRANE_MOVEMENT_OF_IONS(80)	GO:0042625-ATPase activity, coupled to transmembrane movement of ions, GOslim:molecular_function	GO_MF	2	0.00331	0.08937	0.0557
ATP_BINDING(1999)	GO:0005524-ATP binding, GOslim:molecular_function	GO_MF	7	0.00386	0.06948	0.0557
PHOSPHOGLYCERATE_DEHYDROGENASE_ACTIVITY(3)	GO:0004617-phosphoglycerate dehydrogenase activity, GOslim:molecular_function	GO_MF	1	0.00416	0.05616	0.0557
UDP-L-RHAMNOSE_SYNTHASE_ACTIVITY(3)	GO:0010280-UDP-L-rhamnose synthase activity, GOslim:molecular_function	GO_MF	1	0.00416	0.044928	0.0557
METHIONINE_ADENOSYLTRANSFERASE_ACTIVITY(4)	GO:0004478-methionine adenosyltransferase activity, GOslim:molecular_function	GO_MF	1	0.0052	0.0468	0.0557
ADENYL_RIBONUCLEOTIDE_BINDING(2172)	GO:0032559-adenyl ribonucleotide binding, GOslim:molecular_function	GO_MF	7	0.00608	0.0469029	0.0557
DTDP-4-DEHYDRORHAMNOSE_REDUCTASE_ACTIVITY(5)	GO:0008831-dTDP-4-dehydrorhamnose reductase activity, GOslim:molecular_function	GO_MF	1	0.00623	0.0420525	0.0557
ATPASE_ACTIVITY,_COUPLED(360)	GO:0042623-ATPase activity, coupled, GOslim:molecular_function	GO_MF	3	0.00626	0.03756	0.0557
GLUTAMATE-AMMONIA_LIGASE_ACTIVITY(7)	GO:0004356-glutamate-ammonia ligase activity, GOslim:molecular_function	GO_MF	1	0.0083	0.04482	0.0557
ADENYL_NUCLEOTIDE_BINDING(2334)	GO:0030554-adenyl nucleotide binding, GOslim:molecular_function	GO_MF	7	0.00893	0.0438382	0.0557
PURINE_NUCLEOSIDE_BINDING(2336)	GO:0001883-purine nucleoside binding, GOslim:molecular_function	GO_MF	7	0.00897	0.040365	0.0557
NUCLEOSIDE_BINDING(2344)	GO:0001882-nucleoside binding, GOslim:molecular_function	GO_MF	7	0.00913	0.0379246	0.0557
TRANSLATION_FACTOR_ACTIVITY,_NUCLEIC_ACID_BINDING(138)	GO:0008135-translation factor activity, nucleic acid binding, GOslim:molecular_function	GO_MF	2	0.00933	0.0359871	0.0557
HYDROGEN_ION_TRANSMEMBRANE_TRANSPORTER_ACTIVITY(142)	GO:0015078-hydrogen ion transmembrane transporter activity, GOslim:molecular_function	GO_MF	2	0.00985	0.03546	0.0557
AMMONIA_LIGASE_ACTIVITY(9)	GO:0016211-ammonia ligase activity, GOslim:molecular_function	GO_MF	1	0.0104	0.0351	0.0557
ACID-AMMONIA_(OR_AMIDE)_LIGASE_ACTIVITY(9)	GO:0016880-acid-ammonia (or amide) ligase activity, GOslim:molecular_function	GO_MF	1	0.0104	0.0330353	0.0557
ALPHA-MANNOSIDASE_ACTIVITY(9)	GO:0004559-alpha-mannosidase activity, GOslim:molecular_function	GO_MF	1	0.0104	0.0312	0.0557
PURINE_RIBONUCLEOTIDE_BINDING(2430)	GO:0032555-purine ribonucleotide binding, GOslim:molecular_function	GO_MF	7	0.011	0.0312632	0.0557
RIBONUCLEOTIDE_BINDING(2430)	GO:0032553-ribonucleotide binding, GOslim:molecular_function	GO_MF	7	0.011	0.0297	0.0557
DIACYLGLYCEROL_KINASE_ACTIVITY(10)	GO:0004143-diacylglycerol kinase activity, GOslim:molecular_function	GO_MF	1	0.0114	0.0293143	0.0557
MONOVALENT_INORGANIC_CATION_TRANSMEMBRANE_TRANSPORTER_ACTIVITY(159)	GO:0015077-monovalent inorganic cation transmembrane transporter activity, GOslim:molecular_funct	GO_MF	2	0.0122	0.0299455	0.0557
MANNOSIDASE_ACTIVITY(11)	GO:0015923-mannosidase activity, GOslim:molecular_function	GO_MF	1	0.0124	0.029113	0.0557
HYDROGEN-EXPORTING_ATPASE_ACTIVITY,_PHOSPHORYLATIVE_MECHANISM(11)	GO:0008553-hydrogen-exporting ATPase activity, phosphorylative mechanism, GOslim:molecular_functi	GO_MF	1	0.0124	0.0279	0.0557
MAP_KINASE_KINASE_ACTIVITY(11)	GO:0004708-MAP kinase kinase activity, GOslim:molecular_function	GO_MF	1	0.0124	0.026784	0.0557
ATPASE_ACTIVITY(488)	GO:0016887-ATPase activity, GOslim:molecular_function	GO_MF	3	0.0142	0.0294923	0.0572
BINDING(11174)	GO:0005488-binding, GOslim:molecular_function	GO_MF	18	0.0153	0.0306	0.0572
ATPASE_ACTIVITY,_COUPLED_TO_TRANSMEMBRANE_MOVEMENT_OF_SUBSTANCES(181)	GO:0042626-ATPase activity, coupled to transmembrane movement of substances, GOslim:molecular_fun	GO_MF	2	0.0155	0.0298929	0.0572
ATPASE_ACTIVITY,_COUPLED_TO_MOVEMENT_OF_SUBSTANCES(181)	GO:0043492-ATPase activity, coupled to movement of substances, GOslim:molecular_function	GO_MF	2	0.0155	0.0288621	0.0572
PURINE_NUCLEOTIDE_BINDING(2596)	GO:0017076-purine nucleotide binding, GOslim:molecular_function	GO_MF	7	0.0155	0.0279	0.0572
OXIDOREDUCTASE_ACTIVITY,_ACTING_ON_THE_CH-OH_GROUP_OF_DONORS,_NAD_OR_NADP_AS_ACCEPTOR(185)	GO:0016616-oxidoreductase activity, acting on the CH-OH group of donors, NAD or NADP as acceptor,	GO_MF	2	0.0162	0.0282194	0.0572
HYDROLASE_ACTIVITY,_ACTING_ON_ACID_ANHYDRIDES,_CATALYZING_TRANSMEMBRANE_MOVEMENT_OF_SUBSTANCES(186)	GO:0016820-hydrolase activity, acting on acid anhydrides, catalyzing transmembrane movement of su	GO_MF	2	0.0163	0.0275062	0.0572
PROTEIN_BINDING(2684)	GO:0005515-protein binding, GOslim:molecular_function	GO_MF	7	0.0184	0.0301091	0.0618
CATALYTIC_ACTIVITY(8725)	GO:0003824-catalytic activity, GOslim:molecular_function	GO_MF	15	0.0188	0.0298588	0.0618
NUCLEOTIDE_BINDING(3437)	GO:0000166-nucleotide binding, GOslim:molecular_function	GO_MF	8	0.0216	0.0333257	0.0672
OXIDOREDUCTASE_ACTIVITY,_ACTING_ON_CH-OH_GROUP_OF_DONORS(216)	GO:0016614-oxidoreductase activity, acting on CH-OH group of donors, GOslim:molecular_function	GO_MF	2	0.0216	0.0324	0.0672
RAN_GTPASE_BINDING(22)	GO:0008536-Ran GTPase binding, GOslim:molecular_function	GO_MF	1	0.0237	0.0345892	0.0706
P-P-BOND-HYDROLYSIS-DRIVEN_TRANSMEMBRANE_TRANSPORTER_ACTIVITY(233)	GO:0015405-P-P-bond-hydrolysis-driven transmembrane transporter activity, GOslim:molecular_functi	GO_MF	2	0.0248	0.0352421	0.0706
PRIMARY_ACTIVE_TRANSMEMBRANE_TRANSPORTER_ACTIVITY(234)	GO:0015399-primary active transmembrane transporter activity, GOslim:molecular_function	GO_MF	2	0.025	0.0346154	0.0706
INORGANIC_CATION_TRANSMEMBRANE_TRANSPORTER_ACTIVITY(241)	GO:0022890-inorganic cation transmembrane transporter activity, GOslim:molecular_function	GO_MF	2	0.0264	0.03564	0.0706
COPPER_ION_BINDING(242)	GO:0005507-copper ion binding, GOslim:molecular_function	GO_MF	2	0.0266	0.0350341	0.0706
OXIDOREDUCTASE_ACTIVITY,_ACTING_ON_THE_CH-CH_GROUP_OF_DONORS,_NAD_OR_NADP_AS_ACCEPTOR(26)	GO:0016628-oxidoreductase activity, acting on the CH-CH group of donors, NAD or NADP as acceptor,	GO_MF	1	0.0278	0.0357429	0.0706
SMALL_GTPASE_BINDING(26)	GO:0031267-small GTPase binding, GOslim:molecular_function	GO_MF	1	0.0278	0.0349116	0.0706
RAS_GTPASE_BINDING(26)	GO:0017016-Ras GTPase binding, GOslim:molecular_function	GO_MF	1	0.0278	0.0341182	0.0706
HYDROGEN_ION_TRANSPORTING_ATP_SYNTHASE_ACTIVITY,_ROTATIONAL_MECHANISM(27)	GO:0046933-hydrogen ion transporting ATP synthase activity, rotational mechanism, GOslim:molecula	GO_MF	1	0.0288	0.03456	0.0716
PROTON-TRANSPORTING_ATPASE_ACTIVITY,_ROTATIONAL_MECHANISM(28)	GO:0046961-proton-transporting ATPase activity, rotational mechanism, GOslim:molecular_function	GO_MF	1	0.0298	0.0349826	0.0725
STRUCTURAL_CONSTITUENT_OF_CYTOSKELETON(30)	GO:0005200-structural constituent of cytoskeleton, GOslim:molecular_function	GO_MF	1	0.0318	0.0365362	0.0758
TRANSLATION_ELONGATION_FACTOR_ACTIVITY(32)	GO:0003746-translation elongation factor activity, GOslim:molecular_function	GO_MF	1	0.0338	0.038025	0.0773
CHLOROPHYLL_BINDING(32)	GO:0016168-chlorophyll binding, GOslim:molecular_function	GO_MF	1	0.0338	0.037249	0.0773
GTPASE_BINDING(33)	GO:0051020-GTPase binding, GOslim:molecular_function	GO_MF	1	0.0348	0.037584	0.078
ENDOPEPTIDASE_INHIBITOR_ACTIVITY(40)	GO:0004866-endopeptidase inhibitor activity, GOslim:molecular_function	GO_MF	1	0.0419	0.0443647	0.0919
PEPTIDASE_INHIBITOR_ACTIVITY(44)	GO:0030414-peptidase inhibitor activity, GOslim:molecular_function	GO_MF	1	0.0458	0.0475615	0.0987
AMINO_ACID_BINDING(45)	GO:0016597-amino acid binding, GOslim:molecular_function	GO_MF	1	0.0468	0.047683	0.099
AMINE_BINDING(46)	GO:0043176-amine binding, GOslim:molecular_function	GO_MF	1	0.0478	0.0478	0.0992

## Sheet: CC_BjuRGS
Table S3: Gene ontology distribution of BjuA.RGS1box+Ct domain interacting proteins, as separated into cellular component.
Gene Set Name(NO. Genes)	Description	Category	NO. Genes in Overlap (k)	p value	Ajusted p value	FDR
MEMBRANE(6079)	GO:0016020-membrane, GOslim:cellular_component	GO_CC	18	4.28e-06	0.00013696	0.00132
ORGANELLE_MEMBRANE(1320)	GO:0031090-organelle membrane, GOslim:cellular_component	GO_CC	9	5.47e-06	8.752e-05	0.00132
CELL-CELL_JUNCTION(850)	GO:0005911-cell-cell junction, GOslim:cellular_component	GO_CC	7	2.25e-05	0.000219733	0.00139
PLASTID_THYLAKOID_MEMBRANE(323)	GO:0055035-plastid thylakoid membrane, GOslim:cellular_component	GO_CC	5	2.09e-05	0.0001672	0.00139
CELL_JUNCTION(853)	GO:0030054-cell junction, GOslim:cellular_component	GO_CC	7	2.3e-05	0.00014208	0.00139
CHLOROPLAST_THYLAKOID_MEMBRANE(322)	GO:0009535-chloroplast thylakoid membrane, GOslim:cellular_component	GO_CC	5	2.06e-05	0.0001184	0.00139
PLASMODESMA(848)	GO:0009506-plasmodesma, GOslim:cellular_component	GO_CC	7	2.22e-05	0.000102857	0.00139
SYMPLAST(848)	GO:0055044-symplast, GOslim:cellular_component	GO_CC	7	2.22e-05	9.2e-05	0.00139
THYLAKOID_MEMBRANE(339)	GO:0042651-thylakoid membrane, GOslim:cellular_component	GO_CC	5	2.63e-05	9.35111e-05	0.00141
PHOTOSYNTHETIC_MEMBRANE(352)	GO:0034357-photosynthetic membrane, GOslim:cellular_component	GO_CC	5	3.14e-05	0.00010048	0.00151
CELL_WALL(616)	GO:0005618-cell wall, GOslim:cellular_component	GO_CC	6	3.78e-05	0.000109964	0.00156
EXTERNAL_ENCAPSULATING_STRUCTURE(619)	GO:0030312-external encapsulating structure, GOslim:cellular_component	GO_CC	6	3.88e-05	0.000103467	0.00156
THYLAKOID_PART(386)	GO:0044436-thylakoid part, GOslim:cellular_component	GO_CC	5	4.84e-05	0.000119138	0.00179
ORGANELLE_PART(3365)	GO:0044422-organelle part, GOslim:cellular_component	GO_CC	12	7.45e-05	0.000126857	0.00189
INTRACELLULAR_ORGANELLE_PART(3359)	GO:0044446-intracellular organelle part, GOslim:cellular_component	GO_CC	12	7.32e-05	0.000131627	0.00189
ORGANELLE_SUBCOMPARTMENT(428)	GO:0031984-organelle subcompartment, GOslim:cellular_component	GO_CC	5	7.84e-05	0.0001464	0.00189
CYTOPLASM(11643)	GO:0005737-cytoplasm, GOslim:cellular_component	GO_CC	23	6.17e-05	0.000140235	0.00189
CHLOROPLAST_THYLAKOID(425)	GO:0009534-chloroplast thylakoid, GOslim:cellular_component	GO_CC	5	7.59e-05	0.000134933	0.00189
PLASTOGLOBULE(68)	GO:0010287-plastoglobule, GOslim:cellular_component	GO_CC	3	5.55e-05	0.000127832	0.00189
PLASTID_THYLAKOID(425)	GO:0031976-plastid thylakoid, GOslim:cellular_component	GO_CC	5	7.59e-05	0.00012544	0.00189
PLASMA_MEMBRANE_PART(1061)	GO:0044459-plasma membrane part, GOslim:cellular_component	GO_CC	7	9.1e-05	0.000138667	0.00209
MEMBRANE_PART(2436)	GO:0044425-membrane part, GOslim:cellular_component	GO_CC	10	0.000118	0.000171636	0.00257
THYLAKOID(517)	GO:0009579-thylakoid, GOslim:cellular_component	GO_CC	5	0.000188	0.000261565	0.00394
CYTOPLASMIC_PART(9440)	GO:0044444-cytoplasmic part, GOslim:cellular_component	GO_CC	19	0.000593	0.000790667	0.0119
CYTOSOL(1642)	GO:0005829-cytosol, GOslim:cellular_component	GO_CC	7	0.00126	0.0016128	0.0234
CHLOROPLAST(3889)	GO:0009507-chloroplast, GOslim:cellular_component	GO_CC	11	0.00126	0.00155077	0.0234
CHLOROPLAST_PART(1210)	GO:0044434-chloroplast part, GOslim:cellular_component	GO_CC	6	0.00139	0.00164741	0.0248
PLASTID(3966)	GO:0009536-plastid, GOslim:cellular_component	GO_CC	11	0.00148	0.00169143	0.0255
PLASTID_PART(1251)	GO:0044435-plastid part, GOslim:cellular_component	GO_CC	6	0.00165	0.00182069	0.0273
ORGANELLE_ENVELOPE(925)	GO:0031967-organelle envelope, GOslim:cellular_component	GO_CC	5	0.00253	0.00269867	0.0393
ENVELOPE(925)	GO:0031975-envelope, GOslim:cellular_component	GO_CC	5	0.00253	0.00261161	0.0393
PLANT-TYPE_CELL_WALL(273)	GO:0009505-plant-type cell wall, GOslim:cellular_component	GO_CC	3	0.00292	0.00292	0.0439
